# Supplementary material for: Real-time RT-PCR for Venezuelan equine encephalitis complex, Madariaga, and Eastern equine encephalitis viruses: application in human and mosquito public health surveillance in Panama
Source: J Clin Microbiol. 2023 Nov 20;61(12):e00152-23. doi: 10.1128/jcm.00152-23 (PMC10729654; doi:10.1128/jcm.00152-23)
Supplement: Table S1. Accession Numbers — Genome accession numbers used in primer design. [file jcm.00152-23-s0002.xlsx]

## Sheet: Venezuelan equine encephalitis
Table S1. Accession Numbers
Accession	Description
AF004458.2	Venezuelan equine encephalitis virus strain 66637, complete genome
AF004459.2	Venezuelan equine encephalitis virus strain 243937, complete genome
AF004472.2	Venezuelan equine encephalitis virus strain 66457, complete genome
AF069903.1	Venezuelan equine encephalitis virus strain 71-180, complete genome
AF075251.1	Everglades virus, complete sequence
AF075252.1	Venezuelan equine encephalitis virus strain Mena II, complete genome
AF075253.1	Mucambo virus strain Mucambo BeAn 8, complete genome
AF075254.1	Tonate virus strain Tonate CaAn 410d, complete genome
AF075255.1	Venezuelan equine encephalitis virus strain 71D-1252, complete genome
AF075256.1	Pixuna virus strain Pixuna BeAr 35645, complete genome
AF075257.1	Mosso das Pedras virus, complete sequence
AF075258.1	Rio Negro virus strain AG80-663, complete genome
AF075259.1	Cabassou virus strain CaAr 508, complete genome
AF100566.1	Venezuelan equine encephalitis virus strain ZPC738, complete genome
AF375051.1	Venezuelan equine encephalitis virus nonstructural polyprotein and structural polyprotein genes, complete cds
AF448535.1	Venezuelan equine encephalitis virus strain CPA152 nonstructural polyprotein and structural polyprotein genes, complete cds
AF448536.1	Venezuelan equine encephalitis virus strain OAX131 nonstructural polyprotein and structural polyprotein genes, complete cds
AF448537.1	Venezuelan equine encephalitis virus strain CPA201 nonstructural polyprotein and structural polyprotein genes, complete cds
AF448538.1	Venezuelan equine encephalitis virus strain OAX142 nonstructural polyprotein and structural polyprotein genes, complete cds
AF448539.1	Venezuelan equine encephalitis virus strain 80U76 nonstructural polyprotein and structural polyprotein genes, complete cds
AY741139.1	Venezuelan equine encephalitis virus strain V3526, complete genome
AY823299.1	Venezuelan equine encephalitis virus strain MX01-22, complete genome
AY973944.1	Venezuelan equine encephalitis virus strain 254934 nonstructural polyprotein and structural polyprotein genes, complete cds
AY986475.1	Venezuelan equine encephalitis virus strain 255010 nonstructural polyprotein and structural polyprotein genes, complete cds
DQ390224.2	Venezuelan equine encephalitis virus strain 8131 nonstructural polyprotein and structural polyprotein genes, complete cds
L04653.1	Venezuelan equine encephalitis virus, complete genome
L00930.1	Venezuelan equine encephalitis virus strain 3880, complete genome
J04332.1	Venezuelan equine encephalitis virus nonstructural and envelope polyproteins, complete cds
L01442.2	Venezuelan equine encephalitis virus, complete genome
L01443.1	Venezuelan equine encephalitis virus strain TC-83, complete genome
KC344429.1	Venezuelan equine encephalitis virus strain VEEV/Mesocricetus auratus/COL/CO97-0054/2001/ID, complete genome
KC344430.1	Venezuelan equine encephalitis virus strain VEEV/Equus caballus/PER/Hoja Redonda/1971/IAB, complete genome
KC344431.1	Venezuelan equine encephalitis virus strain VEEV/Homo sapiens/MEX/63Z1/1963/IE, complete genome
KC344432.1	Venezuelan equine encephalitis virus strain VEEV/Culex taeniopus/PAN/BT-2607/1961/IE, complete genome
KC344433.1	Venezuelan equine encephalitis virus strain VEEV/Mesocricetus auratus/BLZ/67U201/1967/IE, complete genome
KC344434.1	Venezuelan equine encephalitis virus strain VEEV/Mesocricetus auratus/GTM/73U151/1973/IE, complete genome
KC344435.1	Venezuelan equine encephalitis virus strain VEEV/Mesocricetus auratus/GTM/68U200/1968/IE, complete genome
KC344436.1	Venezuelan equine encephalitis virus strain VEEV/Mesocricetus auratus/GTM/70U55/1970/IE, complete genome
KC344437.1	Venezuelan equine encephalitis virus strain VEEV/Mesocricetus auratus/GTM/77U208/1977/IE, complete genome
KC344438.1	Venezuelan equine encephalitis virus strain VEEV/Mesocricetus auratus/GTM/78U202/1978/IE, complete genome
KC344439.1	Venezuelan equine encephalitis virus strain VEEV/Mesocricetus auratus/MEX/67U222/1967/IE, complete genome
KC344440.1	Venezuelan equine encephalitis virus strain VEEV/Mesocricetus auratus/MEX/66U11/1966/IE, complete genome
KC344441.1	Venezuelan equine encephalitis virus strain VEEV/X/NIC/2177B/1968/IE, complete genome
KC344442.1	Venezuelan equine encephalitis virus strain VEEV/Mesocricetus auratus/GTM/68U217/1968/IE, complete genome
KC344443.1	Venezuelan equine encephalitis virus strain VEEV/Mesocricetus auratus/GTM/70U74/1970/IE, complete genome
KC344444.1	Venezuelan equine encephalitis virus strain VEEV/Mesocricetus auratus/HND/67U225/1967/IE, complete genome
KC344445.1	Venezuelan equine encephalitis virus strain VEEV/Culex opisthopus/MEX/64U87/1964/IE, complete genome
KC344446.1	Venezuelan equine encephalitis virus strain VEEV/Mesocricetus auratus/MEX/65U206/1965/IE, complete genome
KC344447.1	Venezuelan equine encephalitis virus strain VEEV/Mesocricetus auratus/MEX/66U91/1966/IE, complete genome
KC344448.1	Venezuelan equine encephalitis virus strain VEEV/Mesocricetus auratus/MEX/69U315/1969/IE, complete genome
KC344449.1	Venezuelan equine encephalitis virus strain VEEV/Mesocricetus auratus/MEX/MX08-H50/2008/IE, complete genome
KC344450.1	Venezuelan equine encephalitis virus strain VEEV/Mesocricetus auratus/MEX/MX08-H51/2008/IE, complete genome
KC344451.1	Venezuelan equine encephalitis virus strain VEEV/Mesocricetus auratus/MEX/MX08-H53/2008/IE, complete genome
KC344452.1	Venezuelan equine encephalitis virus strain VEEV/Mesocricetus auratus/MEX/MX09-H60/2009/IE, complete genome
KC344453.1	Venezuelan equine encephalitis virus strain VEEV/Coquillettidia nigricans/MEX/MX09-M49/2009/IE, complete genome
KC344454.1	Venezuelan equine encephalitis virus strain VEEV/Mesocricetus auratus/GTM/71U384/1971/IE, complete genome
KC344455.1	Venezuelan equine encephalitis virus strain VEEV/Mesocricetus auratus/GTM/79U13/1979/IE, complete genome
KC344456.1	Venezuelan equine encephalitis virus strain VEEV/Mesocricetus auratus/HND/67U208/1967/IE, complete genome
KC344457.1	Venezuelan equine encephalitis virus strain VEEV/Culex spp./MEX/63A216/1963/IE, complete genome
KC344458.1	Venezuelan equine encephalitis virus strain VEEV/Mesocricetus auratus/GTM/70U80/X/IE, complete genome
KC344459.1	Venezuelan equine encephalitis virus strain VEEV/Mesocricetus auratus/COL/00SMH264/2000/ID, complete genome
KC344460.1	Venezuelan equine encephalitis virus strain VEEV/Culex vomerifer/COL/00SMM480-11/2000/ID, complete genome
KC344462.1	Venezuelan equine encephalitis virus strain VEEV/Culex vomerifer/COL/00SMM495-12/2000/ID, complete genome
KC344463.1	Venezuelan equine encephalitis virus strain VEEV/Equus ferus caballus/MEX/MX09-Eq05/2009/IE, complete genome
KC344464.1	Venezuelan equine encephalitis virus strain VEEV/Mesocricetus auratus/MEX/MX03-H2/2003/IE, complete genome
KC344465.1	Venezuelan equine encephalitis virus strain VEEV/Mesocricetus auratus/MEX/MX10-H4/2010/IE, complete genome
KC344466.1	Venezuelan equine encephalitis virus strain VEEV/Mesocricetus auratus/GTM/71U382/1971/IE, complete genome
KC344467.1	Venezuelan equine encephalitis virus strain VEEV/Mesocricetus auratus/GTM/72U23/1972/IE, complete genome
KC344468.1	Venezuelan equine encephalitis virus strain VEEV/Mesocricetus auratus/MEX/MX10-H91/2010/IE, complete genome
KC344469.1	Venezuelan equine encephalitis virus strain VEEV/Mesocricetus auratus/MEX/MX10-H94/2010/IE, complete genome
KC344470.1	Venezuelan equine encephalitis virus strain VEEV/Mesocricetus auratus/MEX/MX10-H95/2010/IE, complete genome
KC344471.1	Venezuelan equine encephalitis virus strain VEEV/Homo sapiens/PAN/8138/1962/ID, complete genome
KC344472.1	Venezuelan equine encephalitis virus strain VEEV/Homo sapiens/PAN/GML903843/1984/ID, complete genome
KC344473.2	Venezuelan equine encephalitis virus strain VEEV/Homo sapiens/PAN/474590/1997/ID, complete genome
KC344474.1	Venezuelan equine encephalitis virus strain VEEV/Homo sapiens/PAN/485029/2001/ID, complete genome
KC344475.1	Venezuelan equine encephalitis virus strain VEEV/Homo sapiens/PAN/212857/2003/ID, complete genome
KC344476.1	Venezuelan equine encephalitis virus strain VEEV/Homo sapiens/PAN/213391/2003/ID, complete genome
KC344477.1	Venezuelan equine encephalitis virus strain VEEV/Homo sapiens/COL/309752/1974/ID, complete genome
KC344478.1	Venezuelan equine encephalitis virus strain VEEV/Culex nigripalpus/MEX/MX09-M51/2009/IE, complete genome
KC344479.1	Venezuelan equine encephalitis virus strain VEEV/Mansonia titillans/MEX/MX09-M50/2009/IE, complete genome
KC344480.1	Venezuelan equine encephalitis virus strain VEEV/Culex taeniopus/MEX/MX09-M64/2008/IE, complete genome
KC344481.1	Venezuelan equine encephalitis virus strain VEEV/Equus ferus caballus/MEX/MX09-Eq03/2009/IE, complete genome
KC344482.1	Venezuelan equine encephalitis virus strain VEEV/Mesocricetus auratus/MEX/MX03-H1/2003/IE, complete genome
KC344483.2	Venezuelan equine encephalitis virus strain VEEV/Equus ferus caballus/PER/111/73/1973/IAB, complete genome
KC344484.1	Venezuelan equine encephalitis virus strain VEEV/Equus ferus caballus/COL/V178/1961/IC, complete genome
KC344485.2	Venezuelan equine encephalitis virus strain VEEV/Equus ferus caballus/COL/CoAn5384/1967/IAB, complete genome
KC344486.1	Venezuelan equine encephalitis virus strain VEEV/Mesocricetus auratus/PER/70U1134/1970/ID, complete genome
KC344487.1	Venezuelan equine encephalitis virus strain VEEV/Aedes fulvus/COL/334250/1977/ID, complete genome
KC344489.1	Venezuelan equine encephalitis virus strain VEEV/Mesocricetus auratus/MEX/MX10-H91/2010/IE, complete genome
KC344490.1	Venezuelan equine encephalitis virus strain VEEV/Homo sapiens/PER/IQT1724/1995/ID, complete genome
KC344491.1	Venezuelan equine encephalitis virus strain VEEV/Mesocricetus auratus/MEX/MX10-H94/2010/IE, complete genome
KC344492.1	Venezuelan equine encephalitis virus strain VEEV/Mesocricetus auratus/MEX/MX10-H95/2010/IE, complete genome
KC344493.1	Venezuelan equine encephalitis virus strain VEEV/Mosquito pool/MEX/MX10-91M1/2010/IE, complete genome
KC344494.1	Venezuelan equine encephalitis virus strain VEEV/Mosquito pool/MEX/MX10-91M8/2010/IE, complete genome
KC344495.1	Venezuelan equine encephalitis virus strain VEEV/Mosquito pool/MEX/MX10-91M11/2010/IE, complete genome
KC344496.1	Venezuelan equine encephalitis virus strain VEEV/Mosquito pool/MEX/MX10-94M4/2010/IE, complete genome
KC344497.1	Venezuelan equine encephalitis virus strain VEEV/Mosquito pool/MEX/MX10-94M5/2010/IE, complete genome
KC344498.1	Venezuelan equine encephalitis virus strain VEEV/Mosquito pool/MEX/MX10-94M6/2010/IE, complete genome
KC344499.1	Venezuelan equine encephalitis virus strain VEEV/Mosquito pool/MEX/MX10-95M8/2010/IE, complete genome
KC344500.1	Venezuelan equine encephalitis virus strain VEEV/Mosquito pool/MEX/MX10-95M9/2010/IE, complete genome
KC344501.1	Venezuelan equine encephalitis virus strain VEEV/Mosquito pool/MEX/MX10-95M11/2010/IE, complete genome
KC344502.1	Venezuelan equine encephalitis virus strain VEEV/Mesocricetus auratus/COL/306425/1972/ID, complete genome
KC344505.2	Venezuelan equine encephalitis virus strain VEEV/Homo sapiens/GTM/69Z1/1969/IAB, complete genome
KC344506.1	Venezuelan equine encephalitis virus strain VEEV/Homo sapiens/PAN/4840/1961/ID, complete genome
KC344508.1	Venezuelan equine encephalitis virus strain VEEV/Mesocricetus auratus/VEN/23647/1974/ID, complete genome
KC344509.1	Venezuelan equine encephalitis virus strain VEEV/Mesocricetus auratus/VEN/251641/1976/ID, complete genome
KC344510.1	Venezuelan equine encephalitis virus strain VEEV/Homo sapiens/PAN/481460/2000/ID, complete genome
KC344511.1	Venezuelan equine encephalitis virus strain VEEV/Homo sapiens/PAN/484551/2001/ID, complete genome
KC344512.1	Venezuelan equine encephalitis virus strain VEEV/Mosquito/VEN/204381/1973/ID, complete genome
KC344513.1	Venezuelan equine encephalitis virus strain VEEV/Mesocricetus auratus/VEN/ZPC727/1997/ID, complete genome
KC344514.1	Venezuelan equine encephalitis virus strain VEEV/Mesocricetus auratus/COL/335733/1978/ID, complete genome
KC344515.1	Venezuelan equine encephalitis virus strain VEEV/Mesocricetus auratus/MEX/MX01-32/2001/IE, complete genome
KC344516.1	Venezuelan equine encephalitis virus strain VEEV/Equus ferus caballus/VEN/Beck-Wycoff/1938/IAB, complete genome
KC344517.1	Venezuelan equine encephalitis virus strain VEEV/X/ECU/R16905/1977/ID, complete genome
KC344518.1	Venezuelan equine encephalitis virus strain VEEV/X/PAN/240832/1965/ID, complete genome
KC344519.1	Venezuelan equine encephalitis virus strain VEEV/Mansonia sp./COL/307537/1971/ID, complete genome
KC344520.1	Venezuelan equine encephalitis virus strain VEEV/Mesocricetus auratus/COL/309506/1973/ID, complete genome
KC344521.1	Venezuelan equine encephalitis virus strain VEEV/Mosquito/COL/993MM304-1/1999/ID, complete genome
KC344522.1	Venezuelan equine encephalitis virus strain VEEV/Homo sapiens/PER/FSE507/2000/ID, complete genome
KC344523.1	Venezuelan equine encephalitis virus strain VEEV/Mesocricetus auratus/COL/97CO-42/1997/ID, complete genome
KC344524.1	Venezuelan equine encephalitis virus strain VEEV/Mesocricetus auratus/COL/CoAn59145/1905/ID, complete genome
KC344525.1	Venezuelan equine encephalitis virus strain VEEV/Mosquito/PER/75D143/1975/ID, complete genome
KC344526.1	Venezuelan equine encephalitis virus strain VEEV/Homo sapiens/PER/IQT1098/1994/ID, complete genome
KC344527.1	Venezuelan equine encephalitis virus strain VEEV/Mesocricetus auratus/GTM/77U204/1977/IE, complete genome
KC344528.1	Venezuelan equine encephalitis virus strain VEEV/Homo sapiens/VEN/PHO127/1962/IC, complete genome
KF985959.1	Venezuelan equine encephalitis virus strain VEEV/Anopheles/VEN/12-1/1995/IC, complete genome
KJ410017.1	Venezuelan equine encephalitis virus isolate AB66640(VEEVIAB) nonstructural polyprotein precursor and structural polyprotein genes, complete cds
KP282671.1	Venezuelan equine encephalitis virus strain VEEV/H.sapiens/VEN/INH-9813/1995/IC, complete genome
KR260736.1	Venezuelan equine encephalitis virus strain COAN5506, complete genome
KR260737.1	Venezuelan equine encephalitis virus strain EVG3-95, complete genome
MF459684.1	Venezuelan equine encephalitis virus strain ZPC738, complete genome
MF590066.1	Venezuelan equine encephalitis virus strain VEEV/Homo_sapiens/PER/CFI2256/2013, complete genome
MF993533.1	Mucambo virus strain AR816662, complete genome
MH086244.1	Venezuelan equine encephalitis virus isolate PE40935, complete genome
MH086245.1	Venezuelan equine encephalitis virus isolate PE21-0031, complete genome
MH086246.1	Venezuelan equine encephalitis virus isolate PE4-800, complete genome
MH086247.1	Venezuelan equine encephalitis virus isolate PE12-0123, complete genome
MH086248.1	Venezuelan equine encephalitis virus isolate PE20-0043, complete genome
MH086249.1	Venezuelan equine encephalitis virus isolate PE21-0029, complete genome
MK796243.1	Venezuelan equine encephalitis virus isolate LSE9010-15, complete genome
MT586033.1	Pixuna virus strain BeAr 35645 nonstructural polyprotein and structural polyprotein genes, complete cds
MW809725.1	Tonate virus isolate FG2011, complete genome
MZ399798.1	Venezuelan equine encephalitis virus strain TC-83, complete genome
MZ399799.1	Venezuelan equine encephalitis virus strain TC-83, complete genome
NC_001449.1	Venezuelan equine encephalitis virus, complete genome
NC_038670.1	Cabassou virus strain CaAr 508, complete genome
NC_038671.1	Everglades virus, complete sequence
NC_038672.1	Mucambo virus strain Mucambo BeAn 8, complete genome
NC_038673.1	Pixuna virus strain Pixuna BeAr 35645, complete genome
NC_038674.1	Rio Negro virus strain AG80-663, complete genome
NC_038675.1	Tonate virus strain Tonate CaAn 410d, complete genome
NC_038857.1	Mosso das Pedras virus, complete sequence
U34999.1	Venezuelan equine encephalitis virus nonstructural and structural polyprotein genes, complete cds
U55342.2	Venezuelan equine encephalitis virus nonstructural polyprotein and structural polyprotein genes, complete cds
U55345.2	Venezuelan equine encephalitis virus strain PMCHo5 nonstructural polyprotein and structural polyprotein genes, complete cds
U55347.2	Venezuelan equine encephalitis virus strain 6119 nonstructural polyprotein and structural polyprotein genes, complete cds
U55350.2	Venezuelan equine encephalitis virus strain 3908 nonstructural polyprotein and structural polyprotein genes, complete cds
U55360.2	Venezuelan equine encephalitis virus strain SH3, complete genome
U55362.2	Venezuelan equine encephalitis virus strain 83U434, complete genome

## Sheet: Madariaga
Accession	Description
DQ241303.1	Madariaga virus strain PE-3.0815, complete genome
EF151503.1	Madariaga virus strain BeAr436087, complete genome
KJ469558.1	Madariaga virus strain MADV/X/BRA/SPAN111191/1988, complete genome
KJ469565.1	Madariaga virus strain MADV/Equus ferus caballus/PAN/GML900188/1962, complete genome
KJ469569.1	Madariaga virus strain MADV/Equus ferus caballus/ARG/ARG ENC JB/1933, complete genome
KJ469574.1	Madariaga virus strain MADV/Culex/BRA/76V25343/1976, complete genome
KJ469576.1	Madariaga virus strain MADV/Mesocricetus/VEN/HB250784/1996, complete genome
KJ469578.1	Madariaga virus strain MADV/Equus ferus caballus/GUY/SP43710-13/1962, complete genome
KJ469580.1	Madariaga virus strain MADV/Culex/TTO/24443/1959, complete genome
KJ469581.1	Madariaga virus strain MADV/Equus ferus caballus/PAN/MARV207963/1958, complete genome
KJ469586.1	Madariaga virus strain MADV/Culex/PER/PE160050/1998, complete genome
KJ469589.1	Madariaga virus strain MADV/Mesocricetus/GTM/68U230/1968, complete genome
KJ469590.1	Madariaga virus strain MADV/Equus ferus caballus/COL/980150/2002, complete genome
KJ469596.1	Madariaga virus strain MADV/Equus ferus caballus/VEN/EL DELERIO/1976, complete genome
KJ469598.1	Madariaga virus strain MADV/Cebus apella/BRA/BEAN178/1955, complete genome
KJ469601.1	Madariaga virus strain MADV/X/ECU/75V1496/1974, complete genome
KJ469614.1	Madariaga virus strain MADV/Equus ferus caballus/VEN/250785/1996, complete genome
KJ469622.1	Madariaga virus strain MADV/Equus ferus caballus/ARG/ARG ENC LL/1936, complete genome
KJ469623.1	Madariaga virus strain MADV/Mesocricetus/PER/75U40/1975, complete genome
KJ469626.1	Madariaga virus strain MADV/Mesocricetus/Peru/70V1104/1970, complete genome
KJ469637.1	Madariaga virus strain MADV/Aedes/BRA/BEAR18205/1960, complete genome
KJ469640.1	Madariaga virus strain MADV/Cebus apella/BRA/BEAN5122/1956, complete genome
KJ469641.1	Madariaga virus strain MADV/Culex/BRA/BEAR300851/1975, complete genome
KJ469645.1	Madariaga virus strain MADV/Equus ferus caballus/PAN/247168/2010, complete genome
KJ469648.1	Madariaga virus strain MADV/Equus ferus caballus/PAN/247188/2010, complete genome
KR132531.1	Madariaga virus isolate MADV/crossbred horse/BR/PR/01/2009, complete genome
MG570148.1	Madariaga virus strain MADV/Homo sapiens/VEN/148/2016, complete genome
MH359230.1	Madariaga virus strain Homo sapiens/Haiti-1668/2015, complete genome
MH359231.1	Madariaga virus strain Homo sapiens/Haiti-1809/2016, complete genome
MH359232.1	Madariaga virus strain Homo sapiens/Haiti-1628/2016, complete genome
MH359233.1	Madariaga virus strain Homo sapiens/Haiti-1901/2016, complete genome
NC_023812.1	Madariaga virus strain MADV/Cebus apella/BRA/BEAN5122/1956, complete genome

## Sheet: Eastern equine encephalitis
Accession	Description
AY705240.1	Eastern equine encephalitis virus strain Georgia 97, complete genome
AY705241.1	Eastern equine encephalitis virus strain Florida91-4697, complete genome
AY722102.1	Eastern equine encephalitis virus strain PE6, complete genome
EF151502.1	Eastern equine encephalitis virus strain FL93-939, complete genome
EF568607.1	Eastern equine encephalitis virus strain NJ/60, complete genome
HM210093.1	Eastern equine encephalitis virus strain FL1992 aR3-1 nonstructural polyprotein gene, partial cds; and structural polyprotein gene, complete cds
HM210094.1	Eastern equine encephalitis virus strain FL1992 mR3-7 nonstructural protein gene, partial cds; and structural protein gene, complete cds
HM210095.1	Eastern equine encephalitis virus strain FL2008 mR3-6 nonstructural protein gene, partial cds; and structural protein gene, complete cds
HM210096.1	Eastern equine encephalitis virus strain FL1994 mR3-5 nonstructural protein gene, partial cds; and structural protein gene, complete cds
HM210097.1	Eastern equine encephalitis virus strain FL2005 mR3-4 nonstructural polyprotein gene, partial cds; and structural polyprotein gene, complete cds
HM210098.1	Eastern equine encephalitis virus strain FL2003 eR3-3 nonstructural polyprotein gene, partial cds; and structural polyprotein gene, complete cds
KJ469555.1	Eastern equine encephalitis virus strain EEEV/Meleagris gallopavo/USA/cc158-03/2003, complete genome
KJ469556.1	Eastern equine encephalitis virus strain EEEV/Culex/USA/M2005-3542/2005, complete genome
KJ469557.1	Eastern equine encephalitis virus strain EEEV/Equus ferus caballus/JAM/Jamaica7761/1962, complete genome
KJ469559.1	Eastern equine encephalitis virus strain EEEV/Equus ferus caballus/USA/97-1076/2009, complete genome
KJ469560.1	Eastern equine encephalitis virus strain EEEV/Corvus brachyrhynchos/USA/DES527-01/2001, complete genome
KJ469561.1	Eastern equine encephalitis virus strain EEEV/Equus ferus caballus/USA/I05-94-A/2005, complete genome
KJ469562.1	Eastern equine encephalitis virus strain EEEV/X/USA/4760/2005, complete genome
KJ469563.1	Eastern equine encephalitis virus strain EEEV/Culiseta/USA/3-9/1996, complete genome
KJ469564.1	Eastern equine encephalitis virus strain EEEV/Culiseta/USA/2061-88/1988, complete genome
KJ469566.1	Eastern equine encephalitis virus strain EEEV/Equus ferus caballus/USA/277NJ1935/1935, complete genome
KJ469567.1	Eastern equine encephalitis virus strain EEEV/X/USA/74.3362/1974, complete genome
KJ469568.1	Eastern equine encephalitis virus strain EEEV/Coquillettidia/USA/M05-315/2005, complete genome
KJ469570.1	Eastern equine encephalitis virus strain EEEV/Coquillettidia/USA/5467/2001, complete genome
KJ469571.1	Eastern equine encephalitis virus strain EEEV/X/USA/I03-607/2003, complete genome
KJ469572.1	Eastern equine encephalitis virus strain EEEV/Zenaida/USA/I01-6422/2001, complete genome
KJ469573.1	Eastern equine encephalitis virus strain EEEV/Culiseta/USA/83V-2264 3/1982, complete genome
KJ469575.1	Eastern equine encephalitis virus strain EEEV/Culiseta/USA/6-13/1996, complete genome
KJ469577.1	Eastern equine encephalitis virus strain EEEV/Phasianus/USA/94M-9/1994, complete genome
KJ469579.1	Eastern equine encephalitis virus strain EEEV/Canis lupus familiaris/USA/82-8409/1982, complete genome
KJ469582.1	Eastern equine encephalitis virus strain EEEV/Culiseta/USA/14265/2003, complete genome
KJ469583.1	Eastern equine encephalitis virus strain EEEV/Equus ferus caballus/USA/258DEL1934/1934, complete genome
KJ469584.1	Eastern equine encephalitis virus strain EEEV/Aedes/USA/10522/2004, complete genome
KJ469585.1	Eastern equine encephalitis virus strain EEEV/Equus ferus caballus/USA/I02-3597/2002, complete genome
KJ469587.1	Eastern equine encephalitis virus strain EEEV/Homo sapiens/USA/4789 M22367/1983, complete genome
KJ469588.1	Eastern equine encephalitis virus strain EEEV/X/USA/2999/2005, complete genome
KJ469591.1	Eastern equine encephalitis virus strain EEEV/Quiscalus/USA/I01-754-A/2001, complete genome
KJ469592.1	Eastern equine encephalitis virus strain EEEV/X/USA/I02-3682/2002, complete genome
KJ469593.1	Eastern equine encephalitis virus strain EEEV/Equus ferus caballus/X/89-42682/X, complete genome
KJ469594.1	Eastern equine encephalitis virus strain EEEV/Aedes/USA/M03-1486/2003, complete genome
KJ469595.1	Eastern equine encephalitis virus strain EEEV/Equus ferus caballus/CAN/32-14-989/1961, complete genome
KJ469597.1	Eastern equine encephalitis virus strain EEEV/Zonotrichia/USA/I01-7412/2001, complete genome
KJ469599.1	Eastern equine encephalitis virus strain EEEV/Vireo olivaceus/USA/08-3-0855/1960, complete genome
KJ469600.1	Eastern equine encephalitis virus strain EEEV/Equus ferus caballus/USA/EasternNJ1933/1933, complete genome
KJ469602.1	Eastern equine encephalitis virus strain EEEV/X/USA/96-014834/1996, complete genome
KJ469603.1	Eastern equine encephalitis virus strain EEEV/Homo sapiens/USA/RICHE/1951, complete genome
KJ469604.1	Eastern equine encephalitis virus strain EEEV/X/USA/3143/2009, complete genome
KJ469605.1	Eastern equine encephalitis virus strain EEEV/Eudocimus/USA/6-169/1992, complete genome
KJ469606.1	Eastern equine encephalitis virus strain EEEV/Culiseta/USA/12041/2004, complete genome
KJ469607.1	Eastern equine encephalitis virus strain EEEV/Culiseta/USA/3166/1990, complete genome
KJ469608.1	Eastern equine encephalitis virus strain EEEV/Aedes/USA/3756/1998, complete genome
KJ469609.1	Eastern equine encephalitis virus strain EEEV/Equus ferus caballus/USA/664-53/1953, complete genome
KJ469610.1	Eastern equine encephalitis virus strain EEEV/Aedes/USA/RI AR 5-9690/1990, complete genome
KJ469611.1	Eastern equine encephalitis virus strain EEEV/Culiseta/USA/MA2494/1977, complete genome
KJ469612.1	Eastern equine encephalitis virus strain EEEV/Culiseta/USA/3763/1998, complete genome
KJ469613.1	Eastern equine encephalitis virus strain EEEV/X/USA/A15072/2003, complete genome
KJ469615.1	Eastern equine encephalitis virus strain EEEV/X/USA/3267/2003, complete genome
KJ469616.1	Eastern equine encephalitis virus strain EEEV/Anopheles/USA/90-31786/1994, complete genome
KJ469617.1	Eastern equine encephalitis virus strain EEEV/Culiseta/USA/MA1058/1979, complete genome
KJ469618.1	Eastern equine encephalitis virus strain EEEV/X/USA/3474/2008, complete genome
KJ469619.1	Eastern equine encephalitis virus strain EEEV/X/USA/1944 VA2007/2007, complete genome
KJ469620.1	Eastern equine encephalitis virus strain EEEV/X/USA/6991/2006, complete genome
KJ469621.1	Eastern equine encephalitis virus strain EEEV/Cyanocitta/USA/TX1634/2003, complete genome
KJ469624.1	Eastern equine encephalitis virus strain EEEV/Culiseta/USA/MA1602/1984, complete genome
KJ469625.1	Eastern equine encephalitis virus strain EEEV/X/USA/4366/2009, complete genome
KJ469627.1	Eastern equine encephalitis virus strain EEEV/Culex/USA/T-2061/2003, complete genome
KJ469628.1	Eastern equine encephalitis virus strain EEEV/Aedes/USA/7973/2001, complete genome
KJ469629.1	Eastern equine encephalitis virus strain EEEV/X/USA/1277/2001, complete genome
KJ469630.1	Eastern equine encephalitis virus strain EEEV/X/USA/78-32896/1990, complete genome
KJ469631.1	Eastern equine encephalitis virus strain EEEV/X/USA/B2005-89/2005, complete genome
KJ469632.1	Eastern equine encephalitis virus strain EEEV/X/USA/2090/2004, complete genome
KJ469633.1	Eastern equine encephalitis virus strain EEEV/Culex/USA/08316A/2000, complete genome
KJ469634.1	Eastern equine encephalitis virus strain EEEV/Equus ferus caballus/USA/89-45989/1989, complete genome
KJ469635.1	Eastern equine encephalitis virus strain EEEV/Phasianus/USA/69-7836/1969, complete genome
KJ469636.1	Eastern equine encephalitis virus strain EEEV/X/DOM/R23541/1978, complete genome
KJ469638.1	Eastern equine encephalitis virus strain EEEV/X/USA/17943 B-78078/1989, complete genome
KJ469639.1	Eastern equine encephalitis virus strain EEEV/Culiseta/USA/FD7829/1983, complete genome
KJ469642.1	Eastern equine encephalitis virus strain EEEV/Culex/USA/12122/2003, complete genome
KJ469643.1	Eastern equine encephalitis virus strain EEEV/Anopheles/USA/N155/2005, complete genome
KJ469644.1	Eastern equine encephalitis virus strain EEEV/Culicidae/USA/1804/2001, complete genome
KJ469646.1	Eastern equine encephalitis virus strain EEEV/Culicidae/USA/425/2004, complete genome
KJ469647.1	Eastern equine encephalitis virus strain EEEV/Culicidae/USA/3107/2008, complete genome
KJ469649.1	Eastern equine encephalitis virus strain EEEV/Culicidae/USA/1468/2006, complete genome
KJ469650.1	Eastern equine encephalitis virus strain EEEV/Culicidae/USA/5550/2009, complete genome
KJ469651.1	Eastern equine encephalitis virus strain EEEV/Culicidae/USA/1272/2003, complete genome
KJ659366.1	Eastern equine encephalitis virus strain EEEV/Culicidae/USA/2708/2007, complete genome
KP282670.1	Eastern equine encephalitis virus strain EEEV/H.sapiens/USA/V105-00210/2005, complete genome
KR260717.1	Eastern equine encephalitis virus strain CT16141, complete genome
KT153580.1	Eastern equine encephalitis virus isolate VT125502_Culiseta_VT_2012, complete genome
KT153581.1	Eastern equine encephalitis virus isolate VT125787_Culiseta_VT_2012, complete genome
KU840291.1	Eastern equine encephalitis virus strain EEEV/Phasianus colchicus/USA/91M-124-A/1991, complete genome
KU840292.1	Eastern equine encephalitis virus strain EEEV/Equus caballus/USA/I13-003-E/2013, complete genome
KU840293.1	Eastern equine encephalitis virus strain EEEV/Equus caballus/USA/I05-70-A-A/2005, complete genome
KU840294.1	Eastern equine encephalitis virus strain EEEV/Equus caballus/USA/I10-023-C-A/2010, complete genome
KU840295.1	Eastern equine encephalitis virus strain EEEV/Vermivora celata/USA/I03-1645-B/2003, complete genome
KU840296.1	Eastern equine encephalitis virus strain EEEV/Equus caballus/USA/I04-317-B/2004, complete genome
KU840297.1	Eastern equine encephalitis virus strain EEEV/Equus caballus/USA/I08-059-C/2008, complete genome
KU840298.1	Eastern equine encephalitis virus strain EEEV/Morus sp./USA/I13-020-D-A/2013, complete genome
KU840299.1	Eastern equine encephalitis virus strain EEEV/Dromaius novaehollandiae/USA/I08-036-B-A/2008, complete genome
KU840300.1	Eastern equine encephalitis virus strain EEEV/Culiseta melanura/USA/M10-310-D-A/2010, complete genome
KU840301.1	Eastern equine encephalitis virus strain EEEV/Equus caballus/USA/I14-023-D-A/2014, complete genome
KU840302.1	Eastern equine encephalitis virus strain EEEV/Equus caballus/USA/I04-224-A/2004, complete genome
KU840303.1	Eastern equine encephalitis virus strain EEEV/Culiseta melanura/USA/M05-410/2005, complete genome
KU840304.1	Eastern equine encephalitis virus strain EEEV/Equus caballus/USA/I08-069-B-A/2008, complete genome
KU840305.1	Eastern equine encephalitis virus strain EEEV/Columbidae/USA/I03-587-A/2003, complete genome
KU840306.1	Eastern equine encephalitis virus strain EEEV/Equus caballus/USA/I03-678-A/2003, complete genome
KU840307.1	Eastern equine encephalitis virus strain EEEV/Equus caballus/USA/I05-94-A-D/2005, complete genome
KU840308.1	Eastern equine encephalitis virus strain EEEV/Culiseta melanura/USA/M05-343-B-A/2005, complete genome
KU840309.1	Eastern equine encephalitis virus strain EEEV/Equus caballus/USA/I01-519-A/2001, complete genome
KU840310.1	Eastern equine encephalitis virus strain EEEV/Mimus polyglottos/USA/I01-1827-A/2001, complete genome
KU840311.1	Eastern equine encephalitis virus strain EEEV/Culiseta melanura/USA/M08-193-E-A/2008, complete genome
KU840313.1	Eastern equine encephalitis virus strain EEEV/Culiseta melanura/USA/M10-534-D-A/2010, complete genome
KU840314.1	Eastern equine encephalitis virus strain EEEV/Equus caballus/USA/I03-1012-A/2003, complete genome
KU840315.1	Eastern equine encephalitis virus strain EEEV/Equus caballus/USA/I08-053-E-A/2008, complete genome
KU840316.1	Eastern equine encephalitis virus strain EEEV/Zenaida macroura/USA/I01-6422-D/2001, complete genome
KU840317.1	Eastern equine encephalitis virus strain EEEV/Zonotrichia albicollis/USA/I01-7412-A/2001, complete genome
KU840318.1	Eastern equine encephalitis virus strain EEEV/Threskiornithinae/USA/6-169-C/1992, complete genome
KU840319.1	Eastern equine encephalitis virus strain EEEV/Cyanocitta cristata /USA/I03-722/2003, complete genome
KU840320.1	Eastern equine encephalitis virus strain EEEV/Zenaida macroura/USA/I03-1153/2003, complete genome
KU840321.1	Eastern equine encephalitis virus strain EEEV/Equus caballus/USA/I09-036-B-A/2009, complete genome
KU840322.1	Eastern equine encephalitis virus strain EEEV/Equus caballus/USA/I02-607-B/2002, complete genome
KU840323.1	Eastern equine encephalitis virus strain EEEV/Equus caballus/USA/I14-022-D-A/2014, complete genome
KU840324.1	Eastern equine encephalitis virus strain EEEV/Equus caballus/USA/I10-047-E/2010, complete genome
KU840325.1	Eastern equine encephalitis virus strain EEEV/Equus caballus/USA/I05-91-B-A/2005, complete genome
KU840326.1	Eastern equine encephalitis virus strain EEEV/Equus caballus/USA/I04-324-B/2004, complete genome
KU840327.1	Eastern equine encephalitis virus strain EEEV/Equus caballus/USA/I10-056-E/2010, complete genome
KU840328.1	Eastern equine encephalitis virus strain EEEV/Columbidae/USA/I05-78-C-A/2005, complete genome
KU840329.1	Eastern equine encephalitis virus strain EEEV/Equus caballus/USA/I03-449-B/2003, complete genome
KU840330.1	Eastern equine encephalitis virus strain EEEV/Equus caballus/USA/I03-527-A/2003, complete genome
KU840331.1	Eastern equine encephalitis virus strain EEEV/Equus caballus/USA/I10-029-E-A/2010, complete genome
KU840332.1	Eastern equine encephalitis virus strain EEEV/Columbidae/USA/I03-521-A/2003, complete genome
KU840333.1	Eastern equine encephalitis virus strain EEEV/Culex salinarius/USA/M08-050-C-A/2008, complete genome
KU840334.1	Eastern equine encephalitis virus strain EEEV/Equus caballus/USA/I10-054-C-A/2010, complete genome
KU840335.1	Eastern equine encephalitis virus strain EEEV/Culex salinarius/USA/M02-4237-A/2002, complete genome
KU840336.1	Eastern equine encephalitis virus strain EEEV/Equus caballus/USA/I08-028-D-A/2008, complete genome
KU840337.1	Eastern equine encephalitis virus strain EEEV/Equus caballus/USA/I01-7773/2001, complete genome
KU840338.1	Eastern equine encephalitis virus strain EEEV/Equus caballus/USA/I14-021-B-A/2014, complete genome
KU840339.1	Eastern equine encephalitis virus strain EEEV/Morus sp./USA/I13-021-F/2013, complete genome
KU840340.1	Eastern equine encephalitis virus strain EEEV/Molothrus sp./USA/I03-923-B/2003, complete genome
KU840341.1	Eastern equine encephalitis virus strain EEEV/Balearica regulorum/USA/I13-052-D-A/2013, complete genome
KU840342.1	Eastern equine encephalitis virus strain EEEV/Fringillidae/USA/I01-118-B/2001, complete genome
KU840343.1	Eastern equine encephalitis virus strain EEEV/Hirundo rustica/USA/I02-3747-B/2002, complete genome
KU840344.1	Eastern equine encephalitis virus strain EEEV/Vicugna pacos/USA/I08-067-C-A/2008, complete genome
KU840345.1	Eastern equine encephalitis virus strain EEEV/Equus caballus/USA/I07-210-D-A/2007, complete genome
KU840346.1	Eastern equine encephalitis virus strain EEEV/Equus caballus/USA/I01-885-A-A/2001, complete genome
KU840347.1	Eastern equine encephalitis virus strain EEEV/Equus caballus/USA/I09-017-C-A/2009, complete genome
KU840348.1	Eastern equine encephalitis virus strain EEEV/Equus caballus/USA/I05-75-A/2005, complete genome
KU840349.1	Eastern equine encephalitis virus strain EEEV/Setophaga coronata/USA/I02-4092-B/2002, complete genome
KU840350.1	Eastern equine encephalitis virus strain EEEV/Coquillettidia perturbans/USA/M05-315-A/2005, complete genome
KU840351.1	Eastern equine encephalitis virus strain EEEV/Cardinalis cardinalis/USA/I01-6782/2001, complete genome
KU840352.1	Eastern equine encephalitis virus strain EEEV/Corvus sp./USA/I13-026-A-A/2013, complete genome
KU840353.1	Eastern equine encephalitis virus strain EEEV/Phasianus colchicus/USA/91M-144-A/1991, complete genome
KU840354.1	Eastern equine encephalitis virus strain EEEV/Phasianus colchicus/USA/94M-009-C-A/1994, complete genome
KU840355.1	Eastern equine encephalitis virus strain EEEV/Equus caballus/USA/I14-041-B-A/2014, complete genome
KU840356.1	Eastern equine encephalitis virus strain EEEV/Ochlerotatus infirmatus/USA/M03-1486-C-A/2003, complete genome
KU840357.1	Eastern equine encephalitis virus strain EEEV/Equus caballus/USA/I10-034-E/2010, complete genome
KU840358.1	Eastern equine encephalitis virus strain EEEV/Sturnus vulgaris/USA/I03-640/2003, complete genome
KU840359.1	Eastern equine encephalitis virus strain EEEV/Equus caballus/USA/I09-034-B-A/2009, complete genome
KU840360.1	Eastern equine encephalitis virus strain EEEV/Equus caballus/USA/I10-038-E-A/2010, complete genome
KU840361.1	Eastern equine encephalitis virus strain EEEV/Equus caballus/USA/I10-017-C-A/2010, complete genome
KU840362.1	Eastern equine encephalitis virus strain EEEV/Equus caballus/USA/I05-100-B/2005, complete genome
KU840363.1	Eastern equine encephalitis virus strain EEEV/Culex nigripalpus/USA/VO94-8-A/1994, complete genome
KU840364.1	Eastern equine encephalitis virus strain EEEV/Equus caballus/USA/I05-67-A-A/2005, complete genome
KU840365.1	Eastern equine encephalitis virus strain EEEV/Phasianus colchicus/USA/PHI-T-A/1992, complete genome
KU840366.1	Eastern equine encephalitis virus strain EEEV/Cyanocitta cristata /USA/I01-1751/2001, complete genome
KU840367.1	Eastern equine encephalitis virus strain EEEV/Equus caballus/USA/I02-3587-A/2002, complete genome
KU840368.1	Eastern equine encephalitis virus strain EEEV/Equus caballus/USA/I12-002-C-A/2012, complete genome
KU840369.1	Eastern equine encephalitis virus strain EEEV/Equus caballus/USA/85M-229-A/1986, complete genome
KU840370.1	Eastern equine encephalitis virus strain EEEV/Culex nigripalpus/USA/M02-1533-A/2002, complete genome
KU840371.1	Eastern equine encephalitis virus strain EEEV/Equus caballus/USA/I03-805/2003, complete genome
KU840372.1	Eastern equine encephalitis virus strain EEEV/Grus americana/USA/I08-142-E/2008, complete genome
KU840373.1	Eastern equine encephalitis virus strain EEEV/Cyanocitta cristata /USA/I01-208-B/2001, complete genome
KU840374.1	Eastern equine encephalitis virus strain EEEV/Cervidae/USA/I13-042-B-A/2013, complete genome
KU840375.1	Eastern equine encephalitis virus strain EEEV/Quiscalus quiscula/USA/I01-754-A/2001, complete genome
KU840376.1	Eastern equine encephalitis virus strain EEEV/Equus caballus/USA/I12-024-C-A/2012, complete genome
KU840377.1	Eastern equine encephalitis virus strain EEEV/Gruidae/USA/I04-613-A-A/2004, complete genome
KU840378.1	Eastern equine encephalitis virus strain EEEV/Dromaius novaehollandiae/USA/W3-A/1994, complete genome
KU840379.1	Eastern equine encephalitis virus strain EEEV/Fringillidae/USA/I02-3682-C/2002, complete genome
KX000047.1	Eastern equine encephalitis virus strain EEEV/Equus caballus/USA/75-39011/1975, complete genome
KX000048.1	Eastern equine encephalitis virus strain EEEV/Culiseta melanura/USA/ARB10MS370164/2010, complete genome
KX000049.1	Eastern equine encephalitis virus strain EEEV/Equus caballus/USA/RAB11ANI03159/2011, complete genome
KX000050.1	Eastern equine encephalitis virus strain EEEV/Culiseta melanura/USA/VT 121182/2012, complete genome
KX000051.1	Eastern equine encephalitis virus strain EEEV/Corvus brachyrhynchos/USA/3003320/2003, complete genome
KX000052.1	Eastern equine encephalitis virus strain EEEV/Culiseta melanura/USA/34050410/2005, complete genome
KX000053.1	Eastern equine encephalitis virus strain EEEV/Ochlerotatus canadensis/USA/74-33630/1974, complete genome
KX000054.1	Eastern equine encephalitis virus strain EEEV/Culiseta melanura/USA/10330520/2010, complete genome
KX000055.1	Eastern equine encephalitis virus strain EEEV/Culiseta melanura/USA/ARB06MS370178/2006, complete genome
KX000056.1	Eastern equine encephalitis virus strain EEEV/Culiseta melanura/USA/10260180/2010, complete genome
KX000057.1	Eastern equine encephalitis virus strain EEEV/Culiseta melanura/USA/ARB06MS370069/2006, complete genome
KX000058.1	Eastern equine encephalitis virus strain EEEV/Culiseta melanura/USA/11370351/2011, complete genome
KX000059.1	Eastern equine encephalitis virus strain EEEV/Culiseta melanura/USA/ARB09MS330538/2009, complete genome
KX000060.1	Eastern equine encephalitis virus strain EEEV/Culiseta melanura/USA/ARB14MS330658/2014, complete genome
KX000061.1	Eastern equine encephalitis virus strain EEEV/Coquillettidia perturbans/USA/34040370/2004, complete genome
KX000062.1	Eastern equine encephalitis virus strain EEEV/Culiseta melanura/USA/11330575/2011, complete genome
KX000063.1	Eastern equine encephalitis virus strain EEEV/Culiseta melanura/USA/ARB09MS370523/2009, complete genome
KX000064.1	Eastern equine encephalitis virus strain EEEV/Phasianus colchicus/USA/09-112826/2009, complete genome
KX000065.1	Eastern equine encephalitis virus strain EEEV/Ochlerotatus canadensis/USA/74-33621/1974, complete genome
KX000066.1	Eastern equine encephalitis virus strain EEEV/Passerella iliaca/USA/74-23179/1974, complete genome
KX000067.1	Eastern equine encephalitis virus strain EEEV/Coquillettidia perturbans/USA/ARB09MS370307/2009, complete genome
KX000068.1	Eastern equine encephalitis virus strain EEEV/Culiseta melanura/USA/ARB06MS330448/2006, complete genome
KX000069.1	Eastern equine encephalitis virus strain EEEV/Culiseta melanura/USA/74-33620/1974, complete genome
KX000070.1	Eastern equine encephalitis virus strain EEEV/Aedes vexans/USA/ARB08MS330435/2008, complete genome
KX000071.1	Eastern equine encephalitis virus strain EEEV/Culiseta melanura/USA/ARB13MS70698/2013, complete genome
KX000072.1	Eastern equine encephalitis virus strain EEEV/Culiseta melanura/USA/ARB14MS330590/2014, complete genome
KX000073.1	Eastern equine encephalitis virus strain EEEV/Culiseta morsitans/USA/ARB13MS060166/2013, complete genome
KX000074.1	Eastern equine encephalitis virus strain EEEV/Culiseta melanura/USA/ARB09MS330576/2009, complete genome
KX000075.1	Eastern equine encephalitis virus strain EEEV/Culiseta melanura/USA/ARB08MS510615/2008, complete genome
KX000076.1	Eastern equine encephalitis virus strain EEEV/Culiseta melanura/USA/ARB14MS370613/2014, complete genome
KX000077.1	Eastern equine encephalitis virus strain EEEV/Culiseta melanura/USA/29050404/2005, complete genome
KX000078.1	Eastern equine encephalitis virus strain EEEV/Zonotrichia albicollis/USA/71-20686/1971, complete genome
KX000079.1	Eastern equine encephalitis virus strain EEEV/Agelaius phoeniceus/USA/US03-2002/2003, complete genome
KX000080.1	Eastern equine encephalitis virus strain EEEV/Coquillettidia perturbans/USA/ARB10MS330602/2010, complete genome
KX000081.1	Eastern equine encephalitis virus strain EEEV/Culiseta melanura/USA/ARB06MS330729/2006, complete genome
KX000082.1	Eastern equine encephalitis virus strain EEEV/Odocoileus virginianus/USA/RAB09-6200/2009, complete genome
KX000083.1	Eastern equine encephalitis virus strain EEEV/Culiseta melanura/USA/ARB13MS330494/2013, complete genome
KX000084.1	Eastern equine encephalitis virus strain EEEV/Culiseta melanura/USA/ARB13MS060027/2013, complete genome
KX000085.1	Eastern equine encephalitis virus strain EEEV/Culiseta melanura/USA/ARB06MS260119/2006, complete genome
KX000086.1	Eastern equine encephalitis virus strain EEEV/Dumetella carolinensis/USA/US02-4633/2002, complete genome
KX000087.1	Eastern equine encephalitis virus strain EEEV/Culiseta melanura/USA/ARB07MS370240/2007, complete genome
KX000088.1	Eastern equine encephalitis virus strain EEEV/Culiseta melanura/USA/ARB06MS320154/2006, complete genome
KX000089.1	Eastern equine encephalitis virus strain EEEV/Equus caballus/USA/EEE Ten Broeck/1933, complete genome
KX000090.1	Eastern equine encephalitis virus strain EEEV/Equus caballus/USA/RAB10-05468/2010, complete genome
KX000091.1	Eastern equine encephalitis virus strain EEEV/Culiseta melanura/USA/39040048/2004, complete genome
KX000092.1	Eastern equine encephalitis virus strain EEEV/Culiseta melanura/USA/ARB14MS370414/2014, complete genome
KX000093.1	Eastern equine encephalitis virus strain EEEV/Ochlerotatus canadensis/USA/ARB14MS330439/2014, complete genome
KX000094.1	Eastern equine encephalitis virus strain EEEV/Culiseta melanura/USA/ARB11MS260258/2011, complete genome
KX000095.1	Eastern equine encephalitis virus strain EEEV/Culiseta melanura/USA/37040226/2004, complete genome
KX000096.1	Eastern equine encephalitis virus strain EEEV/Culiseta melanura/USA/ARB11MS330664/2011, complete genome
KX000097.1	Eastern equine encephalitis virus strain EEEV/Culiseta melanura/USA/ARB06MS330703/2006, complete genome
KX000098.1	Eastern equine encephalitis virus strain EEEV/Culiseta melanura/USA/30050443/2005, complete genome
KX000099.1	Eastern equine encephalitis virus strain EEEV/Phasianus colchicus/USA/69-7836/1969, complete genome
KX000100.1	Eastern equine encephalitis virus strain EEEV/Culiseta melanura/USA/34040377/2004, complete genome
KX000101.1	Eastern equine encephalitis virus strain EEEV/Seiurus aurocapilla/USA/US02-4809/2002, complete genome
KX000102.1	Eastern equine encephalitis virus strain EEEV/Catharus ustulatus/USA/US03-2800/2003, complete genome
KX000103.1	Eastern equine encephalitis virus strain EEEV/Culiseta melanura/USA/ARB13MS060087/2013, complete genome
KX000104.1	Eastern equine encephalitis virus strain EEEV/Culiseta melanura/USA/ARB06MS370168/2006, complete genome
KX000105.1	Eastern equine encephalitis virus strain EEEV/Equus caballus/USA/RAB08-8161/2008, complete genome
KX000106.1	Eastern equine encephalitis virus strain EEEV/Culiseta melanura/USA/ARB07MS370181/2007, complete genome
KX000107.1	Eastern equine encephalitis virus strain EEEV/Culiseta melanura/USA/ARB0926MS0195/2009, complete genome
KX000108.1	Eastern equine encephalitis virus strain EEEV/Equus caballus/USA/RAB13-04640/2013, complete genome
KX000109.1	Eastern equine encephalitis virus strain EEEV/Culiseta melanura/USA/ARB14MS260157/2014, complete genome
KX000110.1	Eastern equine encephalitis virus strain EEEV/Culiseta melanura/USA/ARB11MS370321/2011, complete genome
KX000111.1	Eastern equine encephalitis virus strain EEEV/Coquillettidia perturbans/USA/ARB14MS370664/2014, complete genome
KX000112.1	Eastern equine encephalitis virus strain EEEV/Culiseta melanura/USA/ARB06MS370122/2006, complete genome
KX000113.1	Eastern equine encephalitis virus strain EEEV/Culiseta melanura/USA/ARB13MS060026/2013, complete genome
KX000114.1	Eastern equine encephalitis virus strain EEEV/Culex restuans/USA/71-20925/1971, complete genome
KX000115.1	Eastern equine encephalitis virus strain EEEV/Culiseta melanura/USA/ARB07MS370154/2007, complete genome
KX000116.1	Eastern equine encephalitis virus strain EEEV/Culiseta melanura/USA/ARB14MS330673/2014, complete genome
KX000117.1	Eastern equine encephalitis virus strain EEEV/Anopheles punctipennis/USA/ARB08MS370396/2008, complete genome
KX000118.1	Eastern equine encephalitis virus strain EEEV/Culiseta melanura/USA/ARB13MS330667/2013, complete genome
KX000119.1	Eastern equine encephalitis virus strain EEEV/Culiseta melanura/USA/39030199/2003, complete genome
KX000120.1	Eastern equine encephalitis virus strain EEEV/Equus caballus/USA/71-3465/1971, complete genome
KX000121.1	Eastern equine encephalitis virus strain EEEV/Equus caballus/USA/RAB14-5403/2014, complete genome
KX000122.1	Eastern equine encephalitis virus strain EEEV/Equus caballus/USA/030A0019/2003, complete genome
KX000123.1	Eastern equine encephalitis virus strain EEEV/Culiseta melanura/USA/RAB14ANI05276/2014, complete genome
KX000124.1	Eastern equine encephalitis virus strain EEEV/Equus caballus/USA/040A0037/2004, complete genome
KX000125.1	Eastern equine encephalitis virus strain EEEV/Culiseta melanura/USA/ARB08MS370335/2008, complete genome
KX000126.1	Eastern equine encephalitis virus strain EEEV/Equus caballus/USA/RAB14ANI05339/2014, complete genome
KX000127.1	Eastern equine encephalitis virus strain EEEV/Ochlerotatus canadensis/USA/10330604/2010, complete genome
KX000128.1	Eastern equine encephalitis virus strain EEEV/Coquillettidia perturbans/USA/ARB09MS370546/2009, complete genome
KX000129.1	Eastern equine encephalitis virus strain EEEV/Culiseta melanura/USA/ARB11MS260199/2011, complete genome
KX000130.1	Eastern equine encephalitis virus strain EEEV/Culiseta melanura/USA/40040114/2004, complete genome
KX000131.1	Eastern equine encephalitis virus strain EEEV/Culiseta melanura/USA/ARB08MS370477/2008, complete genome
KX000132.1	Eastern equine encephalitis virus strain EEEV/Culiseta melanura/USA/ARB06MS330690/2006, complete genome
KX000133.1	Eastern equine encephalitis virus strain EEEV/Coquillettidia perturbans/USA/ARB14MS330469/2014, complete genome
KX000134.1	Eastern equine encephalitis virus strain EEEV/Ochlerotatus canadensis/USA/11330528/2011, complete genome
KX000135.1	Eastern equine encephalitis virus strain EEEV/Culiseta melanura/USA/ARB14MS370291/2014, complete genome
KX000136.1	Eastern equine encephalitis virus strain EEEV/Equus caballus/USA/050A0042/2005, complete genome
KX000137.1	Eastern equine encephalitis virus strain EEEV/Equus caballus/USA/RAB14ANI05179/2014, complete genome
KX000138.1	Eastern equine encephalitis virus strain EEEV/Culiseta melanura/USA/11320149/2011, complete genome
KX000139.1	Eastern equine encephalitis virus strain EEEV/Anopheles punctipennis/USA/ARB13MS060194/2013, complete genome
KX000140.1	Eastern equine encephalitis virus strain EEEV/Equus caballus/USA/RAB10-5024/2010, complete genome
KX000141.1	Eastern equine encephalitis virus strain EEEV/Corvus brachyrhynchos/USA/4002727/2004, complete genome
KX000142.1	Eastern equine encephalitis virus strain EEEV/Culiseta melanura/USA/ARB13MS330663/2013, complete genome
KX000143.1	Eastern equine encephalitis virus strain EEEV/Equus caballus/USA/RAB14ANI05342/2014, complete genome
KX000144.1	Eastern equine encephalitis virus strain EEEV/Vireo olivaceus/USA/US03-2731/2003, complete genome
KX000145.1	Eastern equine encephalitis virus strain EEEV/Corvus brachyrhynchos/USA/3003247/2003, complete genome
KX000146.1	Eastern equine encephalitis virus strain EEEV/Culiseta melanura/USA/VT 121059/2012, complete genome
KX000147.1	Eastern equine encephalitis virus strain EEEV/Culiseta melanura/USA/ARB06MS330498/2006, complete genome
KX000148.1	Eastern equine encephalitis virus strain EEEV/Culiseta melanura/USA/ARB13MS060002/2013, complete genome
KX000149.1	Eastern equine encephalitis virus strain EEEV/Coquillettidia perturbans/USA/ARB14MS330479/2014, complete genome
KX000150.1	Eastern equine encephalitis virus strain EEEV/Culex restuans/USA/ARB06MS320128/2006, complete genome
KX000151.1	Eastern equine encephalitis virus strain EEEV/Ochlerotatus canadensis/USA/ARB09MS330504/2009, complete genome
KX000152.1	Eastern equine encephalitis virus strain EEEV/Ochlerotatus canadensis/USA/39040317/2004, complete genome
KX000153.1	Eastern equine encephalitis virus strain EEEV/Passerina cyanea/USA/US03-1977/2003, complete genome
KX000154.1	Eastern equine encephalitis virus strain EEEV/Culiseta melanura/USA/11370281/2011, complete genome
KX000155.1	Eastern equine encephalitis virus strain EEEV/Equus caballus/USA/030A0026B/2003, complete genome
KX000156.1	Eastern equine encephalitis virus strain EEEV/Culiseta melanura/USA/ARB07MS370184/2007, complete genome
KX000157.1	Eastern equine encephalitis virus strain EEEV/Culiseta melanura/USA/VER130246/2013, complete genome
KX000158.1	Eastern equine encephalitis virus strain EEEV/Equus caballus/USA/RAB11-04179/2011, complete genome
KX000159.1	Eastern equine encephalitis virus strain EEEV/Culiseta melanura/USA/ARB08MS370400/2008, complete genome
KX000160.1	Eastern equine encephalitis virus strain EEEV/Culiseta melanura/USA/ARB14MS370618/2014, complete genome
KX000161.1	Eastern equine encephalitis virus strain EEEV/Culiseta melanura/USA/ARB11MS370209/2011, complete genome
KX000162.1	Eastern equine encephalitis virus strain EEEV/Culiseta melanura/USA/ARB09MS330695/2009, complete genome
KX000163.1	Eastern equine encephalitis virus strain EEEV/Geothlypis trichas/USA/US03-1968/2003, complete genome
KX000164.1	Eastern equine encephalitis virus strain EEEV/Homo sapiens/USA/VEL0900006201/2009, complete genome
KX000165.1	Eastern equine encephalitis virus strain EEEV/Cyanocitta cristata/USA/5002433/2005, complete genome
KX000166.1	Eastern equine encephalitis virus strain EEEV/Culiseta melanura/USA/ARB11MS330532/2011, complete genome
KX000167.1	Eastern equine encephalitis virus strain EEEV/Culiseta morsitans/USA/ARB13MS260203/2013, complete genome
KX000168.1	Eastern equine encephalitis virus strain EEEV/Culiseta melanura/USA/ARB09MS370314/2009, complete genome
KX000169.1	Eastern equine encephalitis virus strain EEEV/Vireo griseus/USA/US02-4341/2002, complete genome
KX000170.1	Eastern equine encephalitis virus strain EEEV/Coquillettidia perturbans/USA/30050411/2005, complete genome
KX000171.1	Eastern equine encephalitis virus strain EEEV/Culiseta melanura/USA/ARB07MS370162/2007, complete genome
KX000172.1	Eastern equine encephalitis virus strain EEEV/Culiseta melanura/USA/10370437/2010, complete genome
KX000173.1	Eastern equine encephalitis virus strain EEEV/Culiseta melanura/USA/ARB08MS370382/2008, complete genome
KX000174.1	Eastern equine encephalitis virus strain EEEV/Ochlerotatus canadensis/USA/RAB11ANI04051/2011, complete genome
KX000176.1	Eastern equine encephalitis virus strain EEEV/Equus caballus/USA/06MAM00033/2006, complete genome
KX000177.1	Eastern equine encephalitis virus strain EEEV/Coquillettidia perturbans/USA/ARB09MS370444/2009, complete genome
KX000178.1	Eastern equine encephalitis virus strain EEEV/Culiseta melanura/USA/ARB13MS370694/2013, complete genome
KX000179.1	Eastern equine encephalitis virus strain EEEV/Equus caballus/USA/RAB09-6250/2009, complete genome
KX000180.1	Eastern equine encephalitis virus strain EEEV/Culiseta melanura/USA/ARB08MS370435/2008, complete genome
KX000181.1	Eastern equine encephalitis virus strain EEEV/Coquillettidia perturbans/USA/ARB10MS370362/2014, complete genome
KX000182.1	Eastern equine encephalitis virus strain EEEV/Haliaeetus leucocephalus/USA/4002073/2004, complete genome
KX000183.1	Eastern equine encephalitis virus strain EEEV/Culiseta melanura/USA/ARB09MS370611/2009, complete genome
KX000184.1	Eastern equine encephalitis virus strain EEEV/Culiseta melanura/USA/ARB14MS060231/2014, complete genome
KX000185.1	Eastern equine encephalitis virus strain EEEV/Culiseta melanura/USA/ARB07MS370092/2007, complete genome
KX000186.1	Eastern equine encephalitis virus strain EEEV/Psorophora ferox/USA/ARB06MS330506/2006, complete genome
KX000187.1	Eastern equine encephalitis virus strain EEEV/Culiseta melanura/USA/ARB06MS370163/2006, complete genome
KX000188.1	Eastern equine encephalitis virus strain EEEV/Culiseta melanura/USA/ARB06MS370055/2006, complete genome
KX000189.1	Eastern equine encephalitis virus strain EEEV/Culiseta melanura/USA/10370458/2010, complete genome
KX000190.1	Eastern equine encephalitis virus strain EEEV/Culiseta melanura/USA/ARB06MS260113/2006, complete genome
KX000191.1	Eastern equine encephalitis virus strain EEEV/Culiseta melanura/USA/10370477/2010, complete genome
KX000192.1	Eastern equine encephalitis virus strain EEEV/Culex salinarius/USA/35040330/2004, complete genome
KX000193.1	Eastern equine encephalitis virus strain EEEV/Ochlerotatus canadensis/USA/38030339/2003, complete genome
KX000194.1	Eastern equine encephalitis virus strain EEEV/Culiseta melanura/USA/ARB13MS330625/2013, complete genome
KX000195.1	Eastern equine encephalitis virus strain EEEV/Equus caballus/USA/RAB11-4706/2011, complete genome
KX000196.1	Eastern equine encephalitis virus strain EEEV/Culiseta melanura/USA/ARB07MS370212/2007, complete genome
KX000197.1	Eastern equine encephalitis virus strain EEEV/Culiseta melanura/USA/ARB13MS370468/2013, complete genome
KX000198.1	Eastern equine encephalitis virus strain EEEV/Culiseta melanura/USA/ARB06MS330748/2006, complete genome
KX000199.1	Eastern equine encephalitis virus strain EEEV/Equus caballus/USA/050A0044/2005, complete genome
KX000200.1	Eastern equine encephalitis virus strain EEEV/Coquillettidia perturbans/USA/ARB11MS370362/2011, complete genome
KX000201.1	Eastern equine encephalitis virus strain EEEV/Culiseta melanura/USA/ARB12MS370525/2012, complete genome
KX000202.1	Eastern equine encephalitis virus strain EEEV/Coquillettidia perturbans/USA/ARB09MS330616/2009, complete genome
KX000203.1	Eastern equine encephalitis virus strain EEEV/Equus caballus/USA/040A0025/2004, complete genome
KX000204.1	Eastern equine encephalitis virus strain EEEV/Equus caballus/USA/N07-391/2007, complete genome
KX000205.1	Eastern equine encephalitis virus strain EEEV/Culiseta melanura/USA/ARB10MS320168/2010, complete genome
KX000206.1	Eastern equine encephalitis virus strain EEEV/Equus caballus/USA/RAB12-05307/2012, complete genome
KX000207.1	Eastern equine encephalitis virus strain EEEV/Culiseta melanura/USA/ARB06MS330736/2006, complete genome
KX000208.1	Eastern equine encephalitis virus strain EEEV/Culiseta melanura/USA/10320179/2010, complete genome
KX000209.1	Eastern equine encephalitis virus strain EEEV/Aedes vexans/USA/ARB11MS330610/2011, complete genome
KX000210.1	Eastern equine encephalitis virus strain EEEV/Equus caballus/USA/RAB10-5703/2010, complete genome
KX000211.1	Eastern equine encephalitis virus strain EEEV/Culiseta melanura/USA/ARB09MS330698/2009, complete genome
KX000212.1	Eastern equine encephalitis virus strain EEEV/Culiseta melanura/USA/ARB14MS330426/2014, complete genome
KX000213.1	Eastern equine encephalitis virus strain EEEV/Culiseta melanura/USA/ARB08MS370392/2008, complete genome
KX000214.1	Eastern equine encephalitis virus strain EEEV/Aedes vexans/USA/37040360/2004, complete genome
KX000215.1	Eastern equine encephalitis virus strain EEEV/Culiseta melanura/USA/ARB07MS370151/2007, complete genome
KX000216.1	Eastern equine encephalitis virus strain EEEV/Culiseta melanura/USA/ARB09MS370162/2006, complete genome
KX000217.1	Eastern equine encephalitis virus strain EEEV/Culiseta melanura/USA/ARB09MS370341/2009, complete genome
KX000218.1	Eastern equine encephalitis virus strain EEEV/Equus caballus/USA/73-60104/1973, complete genome
KX000219.1	Eastern equine encephalitis virus strain EEEV/Culiseta melanura/USA/ARB10MS330607/2010, complete genome
KX000220.1	Eastern equine encephalitis virus strain EEEV/Culiseta melanura/USA/11370383/2011, complete genome
KX000221.1	Eastern equine encephalitis virus strain EEEV/Coquillettidia perturbans/USA/ARB11MS370232/2011, complete genome
KX000222.1	Eastern equine encephalitis virus strain EEEV/Equus caballus/USA/050A0038/2005, complete genome
KX000223.1	Eastern equine encephalitis virus strain EEEV/Coquillettidia perturbans/USA/ARB14MS330435/2014, complete genome
KX000224.1	Eastern equine encephalitis virus strain EEEV/Equus caballus/USA/RAB11-04893/2011, complete genome
KX000225.1	Eastern equine encephalitis virus strain EEEV/Empidonax alnorum/USA/US03-1974/2003, complete genome
KX000226.1	Eastern equine encephalitis virus strain EEEV/Equus caballus/USA/RAB09ANI04622/2009, complete genome
KX000227.1	Eastern equine encephalitis virus strain EEEV/Coquillettidia perturbans/USA/ARB09MS330508/2009, complete genome
KX000228.1	Eastern equine encephalitis virus strain EEEV/Culiseta melanura/USA/10370447/2010, complete genome
KX000229.1	Eastern equine encephalitis virus strain EEEV/Culiseta melanura/USA/ARB06MS330578/2006, complete genome
KX000230.1	Eastern equine encephalitis virus strain EEEV/Equus caballus/USA/RAB12ANI03006/2012, complete genome
KX000231.1	Eastern equine encephalitis virus strain EEEV/Culiseta melanura/USA/10330611/2010, complete genome
KX029230.1	Eastern equine encephalitis virus strain EEEV/Culex sp./USA/CM14-0982-C/2014, complete genome
KX029231.1	Eastern equine encephalitis virus strain EEEV/Culiseta melanura/USA/SL06-01268-R/2006, complete genome
KX029232.1	Eastern equine encephalitis virus strain EEEV/Coquillettidia perturbans/USA/PY14-0117-C/2014, complete genome
KX029233.1	Eastern equine encephalitis virus strain EEEV/Culiseta melanura/USA/PY12-0635-C/2012, complete genome
KX029234.1	Eastern equine encephalitis virus strain EEEV/Culiseta melanura/USA/SL08-0925-R/2008, complete genome
KX029235.1	Eastern equine encephalitis virus strain EEEV/Culiseta melanura/USA/PY13-0443-C/2013, complete genome
KX029236.1	Eastern equine encephalitis virus strain EEEV/Culiseta melanura/USA/CM12-0770-C/2012, complete genome
KX029237.1	Eastern equine encephalitis virus strain EEEV/Culiseta melanura/USA/SL06-01311-R/2006, complete genome
KX029238.1	Eastern equine encephalitis virus strain EEEV/Culiseta melanura/USA/SL12-0389-C/2012, complete genome
KX029239.1	Eastern equine encephalitis virus strain EEEV/Culiseta melanura/USA/SL13-0657-C/2013, complete genome
KX029240.1	Eastern equine encephalitis virus strain EEEV/Culiseta melanura/USA/SL10-0623-C/2010, complete genome
KX029241.1	Eastern equine encephalitis virus strain EEEV/Culiseta melanura/USA/SL07-01855-R/2007, complete genome
KX029242.1	Eastern equine encephalitis virus strain EEEV/Culiseta melanura/USA/PY13-0323-C/2013, complete genome
KX029243.1	Eastern equine encephalitis virus strain EEEV/Aedes vexans/USA/SL09-0665-C/2009, complete genome
KX029244.1	Eastern equine encephalitis virus strain EEEV/Culex territans/USA/SL12-0957-C/2012, complete genome
KX029246.1	Eastern equine encephalitis virus strain EEEV/Culiseta melanura/USA/SL04-10895-R/2004, complete genome
KX029247.1	Eastern equine encephalitis virus strain EEEV/Culiseta melanura/USA/NF06-00520-R/2006, complete genome
KX029248.1	Eastern equine encephalitis virus strain EEEV/Culiseta melanura/USA/CM12-0539-C/2012, complete genome
KX029249.1	Eastern equine encephalitis virus strain EEEV/Culiseta melanura/USA/SL04-11285-R/2004, complete genome
KX029250.1	Eastern equine encephalitis virus strain EEEV/Culiseta melanura/USA/PY12-0355-C/2012, complete genome
KX029251.1	Eastern equine encephalitis virus strain EEEV/Culiseta melanura/USA/SL05-01050-R/2005, complete genome
KX029252.1	Eastern equine encephalitis virus strain EEEV/Culiseta melanura/USA/SL07-00398-R/2007, complete genome
KX029253.1	Eastern equine encephalitis virus strain EEEV/Culiseta melanura/USA/SL06-03011-R/2006, complete genome
KX029254.1	Eastern equine encephalitis virus strain EEEV/Culiseta melanura/USA/NF11-0370-C/2011, complete genome
KX029255.1	Eastern equine encephalitis virus strain EEEV/Culiseta melanura/USA/PY11-0144-C/2011, complete genome
KX029256.1	Eastern equine encephalitis virus strain EEEV/Culiseta melanura/USA/SL13-0842-C/2013, complete genome
KX029257.1	Eastern equine encephalitis virus strain EEEV/Culiseta melanura/USA/PY11-0274-C/2011, complete genome
KX029258.1	Eastern equine encephalitis virus strain EEEV/Culiseta melanura/USA/SL12-1500-C/2012, complete genome
KX029259.1	Eastern equine encephalitis virus strain EEEV/Culiseta melanura/USA/SL04-11026-R/2004, complete genome
KX029260.1	Eastern equine encephalitis virus strain EEEV/Culiseta melanura/USA/SL14-0411-C/2014, complete genome
KX029261.1	Eastern equine encephalitis virus strain EEEV/Culiseta melanura/USA/SL05-00756-R/2005, complete genome
KX029262.1	Eastern equine encephalitis virus strain EEEV/Coquillettidia perturbans/USA/SL06-00959-R/2006, complete genome
KX029263.1	Eastern equine encephalitis virus strain EEEV/Culiseta melanura/USA/SL08-0525-R/2008, complete genome
KX029264.1	Eastern equine encephalitis virus strain EEEV/Culiseta melanura/USA/SL10-0684-C/2010, complete genome
KX029265.1	Eastern equine encephalitis virus strain EEEV/Culiseta melanura/USA/CE04-02863-R/2004, complete genome
KX029266.1	Eastern equine encephalitis virus strain EEEV/Culiseta melanura/USA/NM06-00890-R/2006, complete genome
KX029267.1	Eastern equine encephalitis virus strain EEEV/Culiseta melanura/USA/SL11-0662-C/2011, complete genome
KX029268.1	Eastern equine encephalitis virus strain EEEV/Culiseta melanura/USA/NM09-0257-C/2009, complete genome
KX029269.1	Eastern equine encephalitis virus strain EEEV/Culiseta melanura/USA/BK13-0322-C/2013, complete genome
KX029270.1	Eastern equine encephalitis virus strain EEEV/Culiseta melanura/USA/NM12-0700-C/2012, complete genome
KX029271.1	Eastern equine encephalitis virus strain EEEV/Culex sp./USA/BR10-0165-C/2010, complete genome
KX029272.1	Eastern equine encephalitis virus strain EEEV/Culiseta melanura/USA/BR04-00284-R/2004, complete genome
KX029273.1	Eastern equine encephalitis virus strain EEEV/Culiseta melanura/USA/EM09-0041-C/2009, complete genome
KX029274.1	Eastern equine encephalitis virus strain EEEV/Culiseta melanura/USA/SL14-0500-C/2014, complete genome
KX029275.1	Eastern equine encephalitis virus strain EEEV/Culiseta melanura/USA/CM11-0750-C/2011, complete genome
KX029276.1	Eastern equine encephalitis virus strain EEEV/Culiseta melanura/USA/SL06-00722-R/2006, complete genome
KX029277.1	Eastern equine encephalitis virus strain EEEV/Culiseta melanura/USA/SL10-0132-C/2010, complete genome
KX029278.1	Eastern equine encephalitis virus strain EEEV/Culiseta melanura/USA/SL08-0793-R/2008, complete genome
KX029279.1	Eastern equine encephalitis virus strain EEEV/Culiseta melanura/USA/SL13-1026-C/2013, complete genome
KX029280.1	Eastern equine encephalitis virus strain EEEV/Culiseta melanura/USA/SL05-01668-R/2005, complete genome
KX029281.1	Eastern equine encephalitis virus strain EEEV/Culiseta melanura/USA/CM09-0595-C/2009, complete genome
KX029282.1	Eastern equine encephalitis virus strain EEEV/Culiseta melanura/USA/SL09-0375-C/2009, complete genome
KX029283.1	Eastern equine encephalitis virus strain EEEV/Culiseta melanura/USA/PY12-0783-C/2012, complete genome
KX029284.1	Eastern equine encephalitis virus strain EEEV/Culiseta melanura/USA/PY10-0054-C/2010, complete genome
KX029286.1	Eastern equine encephalitis virus strain EEEV/Ochlerotatus canadensis/USA/PY09-0299-C/2009, complete genome
KX029287.1	Eastern equine encephalitis virus strain EEEV/Culiseta melanura/USA/NM12-0909-C/2012, complete genome
KX029288.1	Eastern equine encephalitis virus strain EEEV/Culiseta melanura/USA/SL12-0895-C/2012, complete genome
KX029289.1	Eastern equine encephalitis virus strain EEEV/Culiseta melanura/USA/NM06-00464-R/2006, complete genome
KX029290.1	Eastern equine encephalitis virus strain EEEV/Coquillettidia perturbans/USA/SL10-0562-C/2010, complete genome
KX029291.1	Eastern equine encephalitis virus strain EEEV/Culiseta melanura/USA/CM12-0865-C/2012, complete genome
KX029292.1	Eastern equine encephalitis virus strain EEEV/Ochlerotatus canadensis/USA/SL06-01096-R/2006, complete genome
KX029293.1	Eastern equine encephalitis virus strain EEEV/Culiseta melanura/USA/NM13-1108-C/2013, complete genome
KX029294.1	Eastern equine encephalitis virus strain EEEV/Culiseta melanura/USA/CM09-0535-C/2009, complete genome
KX029295.1	Eastern equine encephalitis virus strain EEEV/Culiseta melanura/USA/SL12-1270-C/2012, complete genome
KX029296.1	Eastern equine encephalitis virus strain EEEV/Coquillettidia perturbans/USA/EM12-0111-C/2012, complete genome
KX029297.1	Eastern equine encephalitis virus strain EEEV/Culiseta morsitans/USA/CM06-01186-R/2006, complete genome
KX029298.1	Eastern equine encephalitis virus strain EEEV/Culiseta melanura/USA/CM11-0793-C/2011, complete genome
KX029299.1	Eastern equine encephalitis virus strain EEEV/Culiseta melanura/USA/SL08-0876-R/2008, complete genome
KX029300.1	Eastern equine encephalitis virus strain EEEV/Culiseta melanura/USA/SL07-01762-R/2007, complete genome
KX029301.1	Eastern equine encephalitis virus strain EEEV/Culiseta melanura/USA/NF11-0353-C/2011, complete genome
KX029303.1	Eastern equine encephalitis virus strain EEEV/Culiseta melanura/USA/NM05-00574-R/2005, complete genome
KX029304.1	Eastern equine encephalitis virus strain EEEV/Culiseta melanura/USA/SL11-0731-C/2011, complete genome
KX029305.1	Eastern equine encephalitis virus strain EEEV/Culiseta minnesotae/USA/SL06-01791-R/2006, complete genome
KX029306.1	Eastern equine encephalitis virus strain EEEV/Culiseta melanura/USA/NM12-0442-C/2012, complete genome
KX029308.1	Eastern equine encephalitis virus strain EEEV/Coquillettidia perturbans/USA/PY10-0157-C/2010, complete genome
KX029309.1	Eastern equine encephalitis virus strain EEEV/Culiseta melanura/USA/CE04-02958-R/2004, complete genome
KX029310.1	Eastern equine encephalitis virus strain EEEV/Culiseta melanura/USA/CC06-00239-R/2006, complete genome
KX029311.1	Eastern equine encephalitis virus strain EEEV/Culiseta melanura/USA/SL10-0220-C/2010, complete genome
KX029313.1	Eastern equine encephalitis virus strain EEEV/Culiseta melanura/USA/SL10-0106-C/2010, complete genome
KX029314.1	Eastern equine encephalitis virus strain EEEV/Culiseta melanura/USA/SL07-01096-R/2007, complete genome
KX029315.1	Eastern equine encephalitis virus strain EEEV/Culiseta melanura/USA/CM05-01170-R/2005, complete genome
KX029316.1	Eastern equine encephalitis virus strain EEEV/Culiseta melanura/USA/EM12-0195-C/2012, complete genome
KX029317.1	Eastern equine encephalitis virus strain EEEV/Culiseta melanura/USA/CM11-0778-C/2011, complete genome
KX029318.1	Eastern equine encephalitis virus strain EEEV/Coquillettidia perturbans/USA/SL05-01224-R/2005, complete genome
KX029319.1	Eastern equine encephalitis virus strain EEEV/Culiseta melanura/USA/SL13-0764-C/2013, complete genome
NC_003899.1	Eastern equine encephalitis virus, complete genome
U01034.1	Eastern equine encephalomyelitis virus North American antigenic variety nonstructural polyprotein and structural polyprotein genes, complete cds
X63135.1	Eastern Equine Encephalomyelitis Virus RNA sequence
